# Supplementary material for: A Novel Missense WFS1 Variant: Expanding the Mutational Spectrum Associated with Nonsyndromic Low-Frequency Sensorineural Hearing Loss
Source: Biomed Res Int. 2022 Oct 3;2022:5068869. doi: 10.1155/2022/5068869 (PMC9550458; doi:10.1155/2022/5068869)
Supplement: Supplementary Materials — Figure S1: western blotting analysis based on the proteins extracted from HEK-293 cells and HEI OC1 cells. Figure S2: sequence chromatograms and the pure-tone audiograms for V-8 patient. Table S1: summary of the 127 targeted deafness genes. [file 5068869.f1.zip]

Archive with 3 entries (3 files):
- Figure S1.pdf
- Figure S2.pdf
- Table S1 (1).docx
